# Supplementary material for: Proteomic Analysis of Gastrocnemius Muscle in Rats with Streptozotocin-Induced Diabetes and Chronically Exposed to Fluoride
Source: PLoS One. 2014 Sep 2;9(9):e106646. doi: 10.1371/journal.pone.0106646 (PMC4152332; doi:10.1371/journal.pone.0106646)
Supplement: File S1 — Supplementary information Tables S1 to S5. (XLSX) [file pone.0106646.s001.xlsx]

## Sheet: S1
Table S1. Identified proteins with expression significantly altered in the skeletal muscle of rats groups ND0 vs. D0
	aAccess Number	Gene name	Protein name description	Score	bMW Theor/pI.	Difference in expression
						( ration of % volume)		P value
Spot						ND0	D0
8	Q62658	Fkbp1a	Peptidyl-prolyl cis-trans isomerase FKBP1A	7941.32	11922.63/7.89	1.74	-1.74	7.6E-05
10	P10719	Atp5b	ATP synthase subunit beta_ mitochondrial	13129.97	56353.55/5.18	-1.21	1.21	0.00
88	Q6P7D3	Ier2	Immediate early response gene 2 protein	167.50	24596.16/8.41	1.45	-1.45	0.00
	P06768	Rbp2	Retinol-binding protein 2	161.49	15584.56/5.90
106	P39069	Ak1	Adenylate kinase isoenzyme 1	680.17	21583.76 /7.66	1.36	-1.36	0.02
110	O88767	Park7	Protein DJ-1	370.18	19974.17/6.32	1.89	-1.89	0.03
123	Q4V7C7	Actr3	Actin-related protein 3	77.83	47357.15/5.61	1.15	-1.15	0.01
127	O88599	Mybph	Myosin-binding protein H	594.24	52656.34/5.99	-1.09	1.09	0.04
130	P63018	Hspa8	Heat shock cognate 71 kDa protein	539.92	70871.07/5.37	-1.24	1.24	0.02
	P14659	Hspa2	Heat shock-related 70 kDa protein 2	458.97	69641.66/5.50
	P55063	Hspa1l	Heat shock 70 kDa protein 1-like	351.08	70549.18/5.91
	Q07439	Hspa1a	Heat shock 70 kDa protein 1A/1B	349.79	70185.31/5.60
135	P48721	Hspa9	Stress-70 protein_ mitochondrial	682.74	73857.70/5.97	-1.49	1.49	7.1E-04
138	P06761	Hspa5	78 kDa glucose-regulated protein	142.62	72346.99/5.07	-1.24	1.24	0.03
146	P04642	Ldha	L-lactate dehydrogenase A chain	853.10	36450.50/8.45	-1.78	1.78	0.01
	P19629	Ldhc	L-lactate dehydrogenase C chain	221.76	35686.55/7.56
164	P09812	Pygm	Glycogen phosphorylase_ muscle form	82.94	97273.43/6.91	-1.48	1.48	0.01
168	P11240	Cox5a	Cytochrome c oxidase subunit 5A_ mitochondrial	1864.93	16129.53/6.08	-1.36	1.36	0.03
175	P14141	Ca3	Carbonic anhydrase 3	170.66	29431.40/6.89	-1.59	1.59	0.00
	Q5XIF6	Tuba4a	Tubulin alpha-4A chain	1221.74	49924.40/4.93
	Q6AYZ1	Tuba1c	Tubulin alpha-1C chain	1133.76	49937.37/4.96
	Q6P9V9	Tuba1b	Tubulin alpha-1B chain	1133.76	50151.63/4.94
	P31000	Vim	Vimentin	910.91	53732.73 /5.05
	Q6AY56	Tuba8	Tubulin alpha-8 chain	681.59	50037.48/4.98
	P68370	Tuba1a	Tubulin alpha-1A chain	900.29	50135.63/4.94
	Q68FR8	Tuba3a	Tubulin alpha-3 chain	213.84	49959.55/4.98
	P47819	Gfap	Glial fibrillary acidic protein	72.20	49957.09/5.35
191	Q01205	Dlst	Dihydrolipoyllysine-residue succinyltransferase component of 2-oxoglutarate dehydrogenase complex_ mitochondrial	129.19	48925.36/8.89	1.15	-1.15	0.04
198	P31399	Atp5h	ATP synthase subunit d_ mitochondrial	591.99	18763.44/6.16	-1.33	1.33	0.00
201	Q9Z0V6	Prdx3	Thioredoxin-dependent peroxide reductase_ mitochondrial	3588.75	28295.39/7.14	-2.53	2.53	0.01
	P01946	Hba1	Hemoglobin subunit alpha-1/2	9995.06	15328.53/7.81
	Q32ZH2	Defb20	Beta-defensin 20	153.97	11181.32 /8.96
212	P02453	Col1a0	Collagen alpha-1(I) chain	246.95	137953.45/5.70	1.34	-1.34	0.01
	Q04807	Glycam1	Glycosylation-dependent cell adhesion molecule 1	150.37	15440.08/4.71
	P02466	Col1a2	Collagen alpha-2(I) chain	148.25	129564.06/9.39
213	P10111	Ppia	Peptidyl-prolyl cis-trans isomerase A	253.52	17874.33/8.34	-1.58	1.58	0.01
228	P04797	Gapdh	Glyceraldehyde-3-phosphate dehydrogenase	249.06	35827.99/8.14	-2.01	2.01	0.02
245	P48500	Tpi1	Triosephosphate isomerase	402.11	26848.91/6.89	-1.11	1.11	0.042
249	P02770	Alb	Serum albumin	303.77	68730.80/6.09	-1.30	1.30	0.04
255	Q68FP1	Gsn	Gelsolin	100.68	86067.60/5.75	1.35	-1.35	0.00
256	P48675	Des	Desmin	450.95	53456.71/5.21	-3.70	3.70	0.002
274	P85834	Tufm	Elongation factor Tu_ mitochondrial	325.87	49522.37/7.23	-1.22	1.22	0.04
	O54937	Pdk4	[Pyruvate dehydrogenase [lipoamide]] kinase isozyme 4_ mitochondrial	290.22	46678.58/6.47
	P26284	Pdha1	Pyruvate dehydrogenase E1 component subunit alpha_ somatic form_ mitochondrial	75.13	43226.57/8.49
283	P16290	Pgam2	Phosphoglycerate mutase 2	2047.54	28755.04/8.85	-2.98	2.98	0.01
	P25113	Pgam1	Phosphoglycerate mutase 1	1489.36	28831.99/6.67
286	Q68FY0	Uqcrc1	Cytochrome b-c1 complex subunit 1_ mitochondrial	2975.93	52848.78 /5.57	-1.10	1.10	0.02
	Q5RKI1	Eif4a2	Eukaryotic initiation factor 4A-II	332.27	46402.27/5.33
	Q03346	Pmpcb	Mitochondrial-processing peptidase subunit beta	227.82	54265.16/6.25
	P0C0S7	H2afz	Histone H2A.Z	14154.83	13552.74/10.58
291	P42930	Hspb1	Heat shock protein beta-1	2142.98	22892.67 /6.12	1.28	-1.28	0.03
307	Q5XI78	Ogdh	2-oxoglutarate dehydrogenase_ mitochondrial	261.39	116295.74/6.30	-1.23	1.23	0.04
311	Q29RW1	Myh4	Myosin-4	613.10	222879.88/5.58	-1.38	1.38	0.01
	Q9Z1P2	Actn1	Alpha-actinin-1	528.42	102960.33/5.25
	P04462	Myh8	Myosin-8 (Fragment)	393.32	29843.65/6.43
	P02564	Myh7	Myosin-7	379.20	223083.03/5.64
	P02563	Myh6	Myosin-6	358.38	223508.35/5.59
	Q9QXQ0	Actn4	Alpha-actinin-4	302.87	104915.02/5.27
	P12847	Myh3	Myosin-3	268.87	223857.70/5.64
312	P07483	Fabp3	Fatty acid-binding protein_ heart	5367.71	14774.71/5.90	1.27	-1.27	0.00
	P70623	Fabp4	Fatty acid-binding protein_ adipocyte	458.01	14707.98 /7.72
314	P02600	Myl1	Myosin light chain 1/3_ skeletal muscle isoform	4061.25	20679.62/4.99	1.19	-1.19	0.00
	P12969	Iapp	Islet amyloid polypeptide	166.71	10014.58 /10.06
315	P10888	Cox4i1	Cytochrome c oxidase subunit 4 isoform 1_ mitochondrial	139.92	19514.56/9.45	-1.18	1.18	0.02
316	P07632	Sod1	Superoxide dismutase [Cu-Zn]	2693.72	15911.66/5.88	1.08	-1.08	0.05
321	P08733	Myl2	Myosin regulatory light chain 2_ ventricular/cardiac muscle isoform	712.06	18880.35/4.83	1.14	-1.14	0.01
325	P16409	Myl3	Myosin light chain 3	2990.08	22156.20/5.03	1.27	-1.27	0.00
	Q64119	Myl6	Myosin light polypeptide 6	597.24	16975.15/4.46
341	P05065	Aldoa	Fructose-bisphosphate aldolase A	2005.52	39351.94/8.30	-1.16	1.16	0.02
	Q8R4U9	Sgk2	Serine/threonine-protein kinase Sgk2	206.77	41361.04/5.96
361	P17475	Serpina1	Alpha-1-antiproteinase	364.34	46135.81/5.70	-1.92	1.92	0.02
367	P35703	Prdx1	Peroxiredoxin-1	318.85	21783.69/5.33	-1.40	1.40	0.04
375	P17208	Myl3	Myosin light chain 3	201.18	21282.18/4.95	1.63	-1.63	0.01
379	P27768	Tnni2	Troponin I_ fast skeletal muscle	1890.29	21328.48 /8.86	1.25	-1.25	0.00
	D4A280	Pak7	Serine/threonine-protein kinase PAK 7	209.66	80949.27/8.35
	P01805		Ig heavy chain V region IR2	178.59	16024.27 /8.39
392	Q63518	Mybpc1	Myosin-binding protein C_ slow-type (Fragment)	366.81	68736.75/6.41	-2.37	2.37	0.01
The identified spots are organized according to their number ordem . Relative differential expression is indicated by + sign. when the protein is up-regulated and -. when the protein is down-regulated in the respective comparation. aIdentification is based on protein ID from UniProt protein database (http://www.uniprot.org/). bTheoretical pI/molecular weight (kDa) of theoretical protein.

## Sheet: S2
Table S2. Identified proteins with expression significantly altered in the skeletal muscle of rats groups ND10 vs D10
	aAccess Number	Gene name	Protein name description	Score	bpI /MW Theor.	Difference in expression
						( ration of % volume)		P value
Spot						ND10	D10
8	Q62658	Fkbp1a	Peptidyl-prolyl cis-trans isomerase FKBP1A	7941.32	11922.63/7.89	-1.51	1.51	0.02
79	P09812	Pygm	Glycogen phosphorylase_ muscle form	82.50	97273.43/6.91	1.34	-1.34	0.01
89	P04466	Mylpf	Myosin regulatory light chain 2_ skeletal muscle	1209.61	18969.48/4.79	-1.58	1.58	4.7E-04
105	P36972	Aprt	Adenine phosphoribosyltransferase	1090.05	19545.75/6.15	1.39	-1.39	0.01
149	P54311	Gnb1	Guanine nucleotide-binding protein G(I)/G(S)/G(T) subunit beta-1	584.92	37376.97/5.60	-1.37	1.37	0.00
	P54313	Gnb2	Guanine nucleotide-binding protein G(I)/G(S)/G(T) subunit beta-2	571.87	37331.03/5.60
	O35353	Gnb4	Guanine nucleotide-binding protein subunit beta-4	555.71	37363.02/5.74
150	P38652	Pgm1	Phosphoglucomutase-1	1074.80	61403.15/6.30	1.65	-1.65	0.00
156	Q7TNB2	Tnnt1	Troponin T_ slow skeletal muscle	643.03	31215.23/5.85	1.30	-1.30	0.03
	P50753	Tnnt2	Troponin T_ cardiac muscle	134.57	35730.28/4.95
175	Q5XIF6	Tuba4a	Tubulin alpha-4A chain	1221.74	49924.40/4.93	-1.92	1.92	0.00
	Q6AYZ1	Tuba1c	Tubulin alpha-1C chain	1133.76	49937.37/4.96
	Q6P9V9	Tuba1b	Tubulin alpha-1B chain	1133.76	50151.63/4.94
	P31000	Vim	Vimentin	910.91	53732.73 /5.05
	Q6AY56	Tuba8	Tubulin alpha-8 chain	681.59	50037.48/4.98
	P68370	Tuba1a	Tubulin alpha-1A chain	900.29	50135.63/4.94
	Q68FR8	Tuba3a	Tubulin alpha-3 chain	213.84	49959.55/4.98
187	P85834	Tufm	Elongation factor Tu_ mitochondrial	950.62	49522.37/7.23	-1.20	1.20	0.04
213	P10111	Ppia	Peptidyl-prolyl cis-trans isomerase A	253.52	17874.33/8.34	-1.40	1.40	0.00
230	P39069	Ak1	Adenylate kinase isoenzyme 1	2999.07	21583.76 /7.66	2.67	-2.67	0.02
255	Q68FP1	Gsn	Gelsolin	100.68	86067.60/5.75	1.61	-1.61	0.02
267	O35077	Gpd1	Glycerol-3-phosphate dehydrogenase [NAD(+)]_ cytoplasmic	2067981	37452.52/6.16	1.04	-1.04	0.05
	O88989	Mdh1	Malate dehydrogenase_ cytoplasmic	132.82	36483.11 /6.16
269	P42123	Ldhb	L-lactate dehydrogenase B chain	224.09	36612.37/5.70	1.16	-1.16	0.03
270	Q3T1K5	Capza2	F-actin-capping protein subunit alpha-2	305.48	32967.06/5.57	1.53	-1.53	0.00
285	P00489		Glycogen phosphorylase_ muscle form	911.28	not mapped	1.38	-1.38	0.02
	P09811	Pygl	Glycogen phosphorylase_ liver form	251.74	97483.06/6.75
291	P42930	Hspb1	Heat shock protein beta-1	2142.98	22892.67 /6.12	1.10	-1.10	0.05
293	Q9ESV6	Gapdhs	Glyceraldehyde-3-phosphate dehydrogenase_ testis-specific	412.86	46707.90/8.17	-1.08	1.08	0.03
	Q9Z250	Lin7a	Protein lin-7 homolog A	210.54	25864.61/8.83
	Q9WVA9	Npff	FMRFamide-related peptides	171.51	13151.96/9.68
	Q9Z2P3	Tnfsf4	Tumor necrosis factor ligand superfamily member 4	161.44	22189.58/6.82
	Q6P7D5	Mid1ip1	Mid1-interacting protein 1	154.08	20413.84/5.41
	P53676	Ap3m1	AP-3 complex subunit mu-1	140.41	46981.22 /6.47
297	P15650	Acadl	Long-chain specific acyl-CoA dehydrogenase_ mitochondrial	88.12	47872.85/7.63	1.66	-1.66	0.00
299	Q99NA5	Idh3a	Isocitrate dehydrogenase [NAD] subunit alpha_ mitochondrial	1014.96	39613.65/6.46	-1.33	1.33	0.01
312	P07483	Fabp3	Fatty acid-binding protein_ heart	5367.71	14774.71/5.90	1.50	-1.50	0.00
	P70623	Fabp4	Fatty acid-binding protein_ adipocyte	458.03	14707.98 /7.72
316	P07632	Sod1	Superoxide dismutase [Cu-Zn]	2693.72	15911.66/5.88	1.18	-1.18	0.00
324	P31044	Pebp1	Phosphatidylethanolamine-binding protein 1	838.29	20801.39/5.47	1.16	-1.16	8.3E-04
325	P16409	Myl3	Myosin light chain 3	2990.08	22156.20/5.03	1.62	-1.62	0.02
	Q64119	Myl6	Myosin light polypeptide 6	597.24	16975.15/4.46
331	P63255	Crip1	Cysteine-rich protein 1	151.78	8549.81/8.89	1.23	-1.23	0.03
	P09739	Tnnt3	Troponin T_ fast skeletal muscle	71.65	30750.43/6.19
341	P05065	Aldoa	Fructose-bisphosphate aldolase A	2005.52	39351.94/8.30	-1.17	1.17	0.01
	Q8R4U9	Sgk2	Serine/threonine-protein kinase Sgk2	206.77	41361.04/5.96
346	Q5EB77	Rab18	Ras-related protein Rab-18	137.13	22976.09/5.11	-1.72	1.72	3.1E-04
	Q5BK64	Rpp40	Ribonuclease P protein subunit p40	1402202	41639.71/6.38
	Q8VHF5	Cs	Citrate synthase_ mitochondrial	1310087	51866.75/8.54
	P16617	Pgk1	Phosphoglycerate kinase 1	1158216	44538.46/8.02
375	P02600	Myl1	Myosin light chain 1/3_ skeletal muscle isoform	2431.75	20679.62/4.99	1.19	-1.19	0.04
	P17209	Myl4	Myosin light chain 4	201176	21282.18/4.96
379	D4A280	Pak7	Serine/threonine-protein kinase PAK 7	209.66	80949.27/8.35	1.76	-1.76	0.00
	P01805		Ig heavy chain V region IR2	178.59	16024.27 /8.39
392	Q63518	Mybpc1	Myosin-binding protein C_ slow-type (Fragment)	366.81	68736.75/6.41	-1.31	1.31	0.04
	P17246	Tgfb1	Transforming growth factor beta-1	214.39	44328.98/8.83
The identified spots are organized according to their number ordem . Relative differential expression is indicated by + sign. when the protein is up-regulated and -. when the protein is down-regulated in the respective comparation. aIdentification is based on protein ID from UniProt protein database (http://www.uniprot.org/). bTheoretical pI/molecular weight (kDa) of theoretical protein.

## Sheet: S3
Table S3. Identified proteins with expression significantly altered in the skeletal muscle of rats groups ND50 vs. D50
	aAccess Number	Gene name	Protein name description	Score	bpI /MW Theor.	Difference in expression
						( ration of % volume)		P value
Spot						ND50	D50
10	P10719	Atp5b	ATP synthase subunit beta_ mitochondrial	13129.97	56353.55/5.18	-1.25	1.25	0.01
	P63269	Actg2	Actin_ gamma-enteric smooth muscle	161.26	41876.88/5.31
26	P63039	Hspd1	60 kDa heat shock protein_ mitochondrial	350.47	60955.49/5.91	-1.32	1.32	0.02
63	P67779	Phb	Prohibitin	131.42	29820.10/5.57	1.11	-1.11	0.01
106	P39069	Ak1	Adenylate kinase isoenzyme 1	680.17	21583.76 /7.66	1.46	-1.46	0.03
111	P42930	Hspb1	Heat shock protein beta-1	278.50	22892.67 /6.12	-1.09	1.09	0.04
150	P38652	Pgm1	Phosphoglucomutase-1	1074.80	61403.15/6.30	1.15	-1.15	0.04
164	P09812	Pygm	Glycogen phosphorylase_ muscle form	82.94	97273.43/6.91	1.26	-1.26	0.03
168	P11240	Cox5a	Cytochrome c oxidase subunit 5A_ mitochondrial OS=Rattus norvegicus GN=Cox5a PE=1 SV=1	1864.93	16129.53/6.08	-2.06	2.06	0.00
175	Q5XIF6	Tuba4a	Tubulin alpha-4A chain	1221.74	49924.40/4.93	-1.24	1.24	0.03
	Q6AYZ1	Tuba1c	Tubulin alpha-1C chain	1133.76	49937.37/4.96
	Q6P9V9	Tuba1b	Tubulin alpha-1B chain	1133.76	50151.63/4.94
	P31000	Vim	Vimentin	910.91	53732.73/5.05
	Q6AY56	Tuba8	Tubulin alpha-8 chain	681.59	50037.48/4.98
	P68370	Tuba1a	Tubulin alpha-1A chain	900.29	50135.63/4.94
	Q68FR8	Tuba3a	Tubulin alpha-3 chain	213.84	49959.55/4.98
187	P85834	Tufm	Elongation factor Tu_ mitochondrial	950.62	49522.37/7.23	-1.33	1.33	0.00
258	P34058	Hsp90ab1	Heat shock protein HSP 90-beta	208.32	83281.23/4.96	-1.84	1.84	7.4E-04
	P82995	Hsp90aa1	Heat shock protein HSP 90-alpha	106.06	84814.91/4.93
288	P58775	Tpm2	Tropomyosin beta chain	6158.75	32836.70/4.66	1.23	-1.23	0.02
	P04692	Tpm1	Tropomyosin alpha-1 chain	4990.20	32680.56/4.69
	P09495	Tpm4	Tropomyosin alpha-4 chain	867.67	28509.70/4.66
	Q63610	Tpm3	Tropomyosin alpha-3 chain	629.23	29006.57/4.75
292	P15429	Eno3	Beta-enolase	1730.52	47013.90/7.08	1034	-1.04	0.05
	P04764	Eno1	Alpha-enolase	1630.94	47127.86/6.16
	P07323	Eno2	Gamma-enolase	1475.81	47140.53/5.03
297	P15650	Acadl	Long-chain specific acyl-CoA dehydrogenase_ mitochondrial	88.12	47872.85/7.63	-1.31	1.31	0.01
299	Q99NA5	Idh3a	Isocitrate dehydrogenase [NAD] subunit alpha_ mitochondrial	1014.96	39613.65/6.46	-1.29	1.29	0.01
310	P08461	Dlat	Dihydrolipoyllysine-residue acetyltransferase component of pyruvate dehydrogenase complex_ mitochondrial	245.17	67165.84/8.76	-1.45	1.45	0.01
312	P07483	Fabp3	Fatty acid-binding protein_ heart	5367.71	14774.71/5.90	1.20	-1.20	0.03
	P70623	Fabp4	Fatty acid-binding protein_ adipocyte	458.03	14707.98 /7.72
325	P16409	Myl3	Myosin light chain 3	2990.08	22156.20/5.03	1.16	-1.16	0.02
	Q64119	Myl6	Myosin light polypeptide 6	597.24	16975.15/4.46
332	Q9Z0V6	Prdx3	Thioredoxin-dependent peroxide reductase_ mitochondrial	113.32	28295.39/7.14	-1.42	1.42	0.00
	P09739	Tnnt3	Troponin T_ fast skeletal muscle	75.42	30750.43/6.19
338	P04797	Gapdh	Glyceraldehyde-3-phosphate dehydrogenase	2595.27	35827.99/8.14	-1.07	1.07	0.04
344	P16617	Pgk1	Phosphoglycerate kinase 1	3273.32	44538.46/8.02	-1.15	1.15	0.02
	Q8VHF5	Cs	Citrate synthase_ mitochondrial	265.70	51866.75/8.54
346	Q5EB77	Rab18	Ras-related protein Rab-18	137.13	22976.09/5.11	-1.71	1.71	5.5E-05
	Q5BK64	Rpp40	Ribonuclease P protein subunit p40	140.22	41639.71/6.38
348	Q91XV6	Fxyd6	FXYD domain-containing ion transport regulator 6	152.74	10388.06/5.08	-1.14	1.14	0.04
349	P11980	Pkm	Pyruvate kinase isozymes M1/M2	1235.71	57817.79/6.63	-1.10	1.10	0.04
351	Q9ER34	Aco2	Aconitate hydratase_ mitochondrial OS=Rattus norvegicus GN=Aco2 PE=1 SV=2	321.01	85433.44/7.87	-1.30	1.30	0.00
392	Q63518	Mybpc1	Myosin-binding protein C_ slow-type (Fragment)	366.81	68736.75/6.41	1.73	-1.73	0.00
396	P85007	Ier3ip1	Immediate early response 3-interacting protein 1	141.47	8998.79/7.96	1.35	-1.35	3.0E-04
	P62898	Cycs	Cytochrome c_ somatic	85.40	11605.44 /9.61
397	P02770	Alb	Serum albumin	2102.70	68730.80/6.09	1.16	-1.16	0.01
The identified spots are organized according to their number ordem . Relative differential expression is indicated by + sign. when the protein is up-regulated and -. when the protein is down-regulated in the respective comparation. aIdentification is based on protein ID from UniProt protein database (http://www.uniprot.org/). bTheoretical pI/molecular weight (kDa) of theoretical protein.

## Sheet: S4
Table S4. Identified proteins with expression significantly altered in the skeletal muscle of rats groups D0 vs D10
	aAccess Number	Gene name	Protein name description	Score	bpI /MW Theor.	Difference in expression
						( ration of % volume)		P value
Spot						D0	D10
7	P02091	Hbb	Hemoglobin subunit beta-1	3916.57	15979.39/7.87	-1.34	1.34	0.02
	P11517		Hemoglobin subunit beta-2	2028.81	15982.43/8.91
8	Q62658	Fkbp1a	Peptidyl-prolyl cis-trans isomerase FKBP1A	7941.32	11922.63/7.89	-1.29	1.29	0.02
73	P04797	Gapdh	Glyceraldehyde-3-phosphate dehydrogenase	234.42	35827.99/8.14	-1.11	1.11	0.05
89	P04466	Mylpf	Myosin regulatory light chain 2_ skeletal muscle	1209.60	18969.48/4.79	-1.67	1.67	9.8E-05
137	P63018	Hspa8	Heat shock cognate 71 kDa protein	2222.85	70871.07/5.37	1.24	-1.24	0.01
	P14659	Hspa2	Heat shock-related 70 kDa protein 2	1740.41	69641.66/5.50
	P55063	Hspa1l	Heat shock 70 kDa protein 1-like	784.89	70549.18/5.91
	Q07439	Hspa1a	Heat shock 70 kDa protein 1A/1B	778.77	70185.31/5.60
	P48037	Anxa6	Annexin A6	108.30	75754.16/5.38
	P06761	Hspa5	78 kDa glucose-regulated protein	107.08	72346.99/5.07
	Q5I0H3	Sumo1	Small ubiquitin-related modifier 1	97.90	11556.99/5.34
	Q8QZZ9	Cdkn2a	Cyclin-dependent kinase inhibitor 2A	81.04	17306.81/12.3
	Q4FZX7	Srprb	Signal recognition particle receptor subunit beta	58.31	29568.97/9.34
	Q5XI51	Kif2b	Kinesin-like protein	54.95	75004.05/8.89
159	P17136	Snrpb	Small nuclear ribonucleoprotein-associated protein B (Fragment)	60.27	21594.40/10.87	1.15	-1.15	0.01
160	O35077	Gpd1	Glycerol-3-phosphate dehydrogenase [NAD(+)]_ cytoplasmic	1686.65	37452.52/6.16	1.47	-1.47	0.03
183	P97532	Mpst	3-mercaptopyruvate sulfurtransferase	224.09	32940.20/5.88	1.33	-1.33	0.05
213	P10111	Ppia	Peptidyl-prolyl cis-trans isomerase A	253.52	17874.33/8.34	1.42	-1.42	0.01
267	P09739	Tnnt3	Troponin T_ fast skeletal muscle	526.17	30750.43/6.19	1.13	-1.13	0.01
	O88989	Mdh1	Malate dehydrogenase_ cytoplasmic	132.82	36483.11 /6.16
270	Q3T1K5	Capza2	F-actin-capping protein subunit alpha-2	305.48	32967.06/5.57	1.20	-1.20	0.02
312	P07483	Fabp3	Fatty acid-binding protein_ heart	5367.71	14774.71/5.90	1.10	-1.10	0.02
	P70623	Fabp4	Fatty acid-binding protein_ adipocyte	458.03	14707.98 /7.72
321	P08733	Myl2	Myosin regulatory light chain 2_ ventricular/cardiac muscle isoform	712.06	18880.35/4.83	-1.51	1.51	0.00
362	P09812	Pygm	Glycogen phosphorylase_ muscle form	153.10	97273.43/6.91	1.22	-1.22	0.01
379	P27768	Tnni2	Troponin I_ fast skeletal muscle	1890.29	21328.48 /8.86	1.20	-1.20	0.04
	D4A280	Pak7	Serine/threonine-protein kinase PAK 7	209.66	80949.27/8.35
	P01805		Ig heavy chain V region IR2	178.59	16024.27 /8.39
386	Q9WVK7	Hadh	Hydroxyacyl-coenzyme A dehydrogenase_ mitochondrial	311.40	34447.81 /8.83	1.39	-1.39	0.02
	P04642	Ldha	L-lactate dehydrogenase A chain	128.99	36450.50/8.45
	Q5XIH7	Phb2	Prohibitin-2	125.46	33312.38/9.83
396	P85007	Ier3ip1	Immediate early response 3-interacting protein 1	141.47	8998.79/7.96	1.12	-1.12	0.00
	P62898	Cycs	Cytochrome c_ somatic	85.40	11605.44 /9.61
397	P02770	Alb	Serum albumin	2102.70	68730.80/6.09	1.15	-1.15	0.01
The identified spots are organized according to their number ordem . Relative differential expression is indicated by + sign. when the protein is up-regulated and -. when the protein is down-regulated in the respective comparation. aIdentification is based on protein ID from UniProt protein database (http://www.uniprot.org/). bTheoretical pI/molecular weight (kDa) of theoretical protein.

## Sheet: S5
Table S5. Identified proteins with expression significantly altered in the skeletal muscle of rats groups D0 vs. D50
	aAccess Number	Gene name	Protein name description	Score	bpI /MW Theor.	Difference in expression
						( ration of % volume)		P value
Spot						D0	D50
49	P07323	Eno2	Gamma-enolase	274.93	47140.53/5.03	-1.26	1.26	0.01
	P15429	Eno3	Beta-enolase	274.93	47013.90/7.08
	P04764	Eno1	Alpha-enolase	274.93	47127.86/6.16
63	P67779	Phb	Prohibitin	131.42	29820.10/5.57	-1.16	1.16	2.9E-04
88	Q6P7D3	Ier2	Immediate early response gene 2 protein	167.50	24596.16/8.41	-1.11	1.11	0.00
	P06768	Rbp2	Retinol-binding protein 2	161.49	15584.56/5.90
89	P04466	Mylpf	Myosin regulatory light chain 2_ skeletal muscle	1209.61	18969.48/4.79	-1.11	1.11	0.00
127	O88599	Mybph	Myosin-binding protein H	594.24	52656.34/5.99	-1115	1.11	0.00
164	P09812	Pygm	Glycogen phosphorylase_ muscle form	82.94	97273.43/6.91	-1115	1.11	0.00
206	P02091	Hbb	Hemoglobin subunit beta-1	264.26	15979.39/7.87	1.23	-1.23	0.04
	P11517	------	Hemoglobin subunit beta-2	142.75	15982.43/8.91
213	P10111	Ppia	Peptidyl-prolyl cis-trans isomerase A	253.52	17874.33/8.34	1.32	-1.32	0.03
238	P04797	Gapdh	Glyceraldehyde-3-phosphate dehydrogenase	70.76	35827.99/8.14	-1.36	1.36	0.035
249	P02770	Alb	Serum albumin	303.77	68730.80/6.09	-1.61	1.61	0.03
267	P09739	Tnnt3	Troponin T_ fast skeletal muscle	526.17	30750.43/6.19	1.31	-1.31	0.00
	O35077	Gpd1	Glycerol-3-phosphate dehydrogenase [NAD(+)]_ cytoplasmic	206.80	37452.52/6.16
	O88989	Mdh1	Malate dehydrogenase_ cytoplasmic	132.82	36483.11 /6.16
294	Q63716	Prdx1	Peroxiredoxin-1	234.28	22109.41/8.27	1.31	-1.31	0.00
321	P08733	Myl2	Myosin regulatory light chain 2_ ventricular/cardiac muscle isoform	712.06	18880.35/4.83	-1491	1491	0.01
385	Q9Z2L0	Vdac1	Voltage-dependent anion-selective channel protein 1	591.04	30755.51/8.62	1.31	-1.31	0.05
The identified spots are organized according to their number ordem . Relative differential expression is indicated by + sign. when the protein is up-regulated and -. when the protein is down-regulated in the respective comparation. aIdentification is based on protein ID from UniProt protein database (http://www.uniprot.org/). bTheoretical pI/molecular weight (kDa) of theoretical protein.
